# Supplementary material for: The efficacy of a compounded micronutrient supplement on the incidence, duration, and severity of the common cold: A pilot randomized, double-blinded, placebo-controlled trial
Source: PLoS One. 2020 Aug 25;15(8):e0237491. doi: 10.1371/journal.pone.0237491 (PMC7447041; doi:10.1371/journal.pone.0237491)
Supplement: S5 Appendix — (EML) [file pone.0237491.s005.eml]

Subject: Revision - S5 Appendix_pdf
Message-ID: <attach-12005241236350011@localhost>
Date: Sun, 24 May 2020 09:34:50 -0700
From: Community Health Care <postmaster@commhealth.org>
To: James Lenhart <jlenhart@commhealth.org>
X-MC-System: =qVCf/Fc/dFlGtRBeXNgGB+JzxwsXktzLbdo+ENgEiKzJeiKTHBNJN7b7DL8GidBbbnnNZZtA3W0uYbpbZPjiS6VU+Ibp/rgP
MIME-Version: 1.0
Content-Type: text/html; charset="UTF-8"
Content-Transfer-Encoding: quoted-printable

<html><head>
<meta http-equiv=3D"Content-Type" content=3D"text/html; charset=3Dutf-8"><t=
itle>Linked Attachment Download</title>
<style>
td {font-family:arial;}
</style>
</head>
<body>
<div align=3D"center">
<table width=3D"550" cellpadding=3D"3" cellspacing=3D"0" border=3D"0">
<tr>
<td align=3D"center">
<b>Linked Attachment Download</b><br><br>The following attachment was remov=
ed from the associated email message. You may download the attachment, if y=
ou are sure that it is safe to do so, by clicking the <i>Click Here to Down=
load</i> link below.
</td>
</tr>
<tr><td>&nbsp;</td></tr>
<tr>
<td align=3D"center">
<table width=3D"350" cellpadding=3D"3" style=3D"border:solid silver 1px;" c=
ellspacing=3D"0" border=3D"0">
<tr>
<td align=3D"center">File Name</td>
</tr><tr><td align=3D"center"><b>Revision - S5 Appendix.pdf</b></td></tr>
<tr><td align=3D"center">File Size</td></tr>
<tr><td align=3D"center"><b>173924 Bytes</b></td></tr>
<tr><td align=3D"center"><a href=3D"https://protect-us.mimecast.com/s/A9Z3C=
VOrn1c4RAlHlPkx4">Click Here to Download</a></td></tr>
</table>
</td>
</tr>
<tr><td>&nbsp;</td></tr>
<tr>
<td align=3D"center">
This attachment file has passed various security checks, but <b>this does N=
OT guarantee that the file is safe</b>. You should only download the attach=
ment if you know and trust the sender.<br><br>Attachment downloads are moni=
tored and audited for security reasons.
</td>
</tr>
</table>
</div>
</body>
</html>
